# Supplementary material for: Goal-Directed Fluid Therapy and major postoperative complications in elective craniotomy. A retrospective analysis of a before-after multicentric study
Source: BMC Anesthesiol. 2023 Jan 9;23:11. doi: 10.1186/s12871-022-01962-5 (PMC9827012; doi:10.1186/s12871-022-01962-5)
Supplement: Supplementary file 1 — Additional file 1. [file 12871_2022_1962_MOESM1_ESM.xlsx]

## Sheet: Feuil1
Phase	Centre	Numero_Inclusion	Age	Sexe	ASA	Taille	Poids	ATCD_Craniotomie	GCS_preop	Antiepileptique	Corticotherapie	HTA	Antihypertenseurs	Histologie_tumeur	Taille_tumeur	Deviation_ligne_mediane	Localisation	Risque_hemorragique	Chirurgie_eveillee	Hypnotiques	Morphinique	Installation	Monitorage_sedation	Pose_PAS	Monitorage_DeltaPP	Monitorage_DC	Type_monitorage	VES_reference	VES_fin_Chir	PAS_max	PAS_min	PAM_max	PAM_min	RV_cristalloides	RV_colloides	Dose_Ephedrine	Noradrenaline	Neosynephrine	Adrenaline	Dobutamine	Diurese	Osmotherapie	Saignement	Transfusion_CG	Duree_chirurgie	Intubation_reintubation	Pneumonie	GCS_inf15	Deficit_moteur
Avant	Nantes	1	65	1	2	1.78	90	0	1	1	0	0	0	4	0	0	0	NA	0	1	1	1	0	1	0	0	NA	NA	NA	182	92	140	63	1000	0	0	0	0	0	0	45	0	0	0	69	0	0	0	0
Avant	Nantes	2	51	1	1	1.73	60	0	0	1	1	0	0	2	1	0	0	NA	0	1	1	1	0	1	0	0	NA	NA	NA	156	85	112	59	1500	500	21	0	0	0	0	0	0	150	0	97	0	0	1	1
Avant	Nantes	3	48	0	2	1.61	78	0	0	1	1	0	0	5	1	1	0	NA	0	1	1	1	0	1	0	0	NA	NA	NA	148	91	93	61	2000	0	9	0	0	0	0	0	0	100	0	227	0	0	0	0
Avant	Nantes	4	60	0	2	1.6	56	0	0	0	1	1	1	2	1	1	0	NA	0	1	1	1	0	1	0	0	NA	NA	NA	165	78	100	55	2000	500	6	0	0	0	0	200	0	0	0	219	0	0	0	0
Avant	Nantes	5	31	1	1	1.75	69	0	1	1	0	0	0	5	1	0	0	NA	0	1	1	1	0	1	0	0	NA	NA	NA	138	82	113	59	2000	0	0	0	0	0	0	225	1	500	0	208	0	0	0	0
Avant	Nantes	6	77	1	2	1.71	75	0	1	0	0	1	1	2	NA	NA	0	NA	0	1	1	1	0	1	0	0	NA	NA	NA	139	79	94	55	750	0	27	0	0	0	0	150	0	150	0	95	0	0	0	0
Avant	Nantes	7	61	1	3	1.73	90	0	1	0	0	0	0	3	0	0	1	NA	0	1	1	2	0	1	0	0	NA	NA	NA	186	81	121	50	1500	0	9	1	0	0	0	175	0	100	0	94	0	0	0	0
Avant	Nantes	8	66	0	2	1.6	56	0	0	0	1	0	0	2	1	1	0	NA	0	1	1	1	0	1	0	0	NA	NA	NA	138	92	92	66	2000	0	0	0	0	0	0	50	0	150	0	107	0	0	0	0
Avant	Nantes	9	60	0	3	1.53	80	0	1	1	0	0	0	3	0	0	0	NA	0	1	1	1	0	1	0	0	NA	NA	NA	135	83	94	59	1500	500	24	0	0	0	0	150	0	400	0	70	0	0	0	0
Avant	Nantes	10	47	1	2	1.76	86	0	1	0	0	0	0	3	0	0	0	NA	0	1	1	1	0	1	0	0	NA	NA	NA	133	100	99	69	1500	0	0	0	0	0	0	75	0	150	0	92	0	0	0	0
Avant	Nantes	11	71	1	2	1.82	75	0	1	1	0	1	5	2	1	NA	0	NA	0	1	1	1	0	1	0	0	NA	NA	NA	127	76	87	52	1700	0	36	0	0	0	0	100	0	100	0	100	0	0	0	0
Avant	Nantes	12	84	1	2	1.75	77	0	1	0	1	0	0	2	1	1	0	NA	0	1	1	1	0	0	0	0	NA	NA	NA	127	86	99	55	2000	0	9	0	0	0	0	0	0	200	0	120	0	0	0	0
Avant	Nantes	13	58	0	2	NA	52	0	1	0	1	0	0	3	0	0	1	NA	0	1	1	2	0	1	0	0	NA	NA	NA	151	81	106	57	1500	0	9	0	0	0	0	65	0	0	0	108	0	0	0	0
Avant	Nantes	14	81	0	3	1.5	59	1	1	0	0	1	1	3	0	0	0	NA	0	1	1	3	0	1	0	0	NA	NA	NA	177	88	108	59	1500	0	9	1	0	0	0	200	0	100	0	61	0	0	0	0
Avant	Nantes	15	81	1	2	1.75	87	1	1	0	0	1	9	1	0	0	0	NA	0	1	1	1	0	0	0	0	NA	NA	NA	144	78	99	56	1500	0	24	0	0	0	0	125	0	200	0	114	0	0	0	1
Avant	Nantes	16	39	0	2	1.64	98	0	1	0	1	0	0	8	0	0	1	NA	0	1	1	1	0	0	0	0	NA	NA	NA	145	106	94	65	4000	500	0	0	0	0	0	200	0	1250	0	544	0	0	0	1
Avant	Nantes	17	57	0	2	1.67	67	0	1	0	1	0	0	2	1	1	0	NA	0	1	1	1	0	1	0	0	NA	NA	NA	150	89	99	61	1500	0	6	0	0	0	0	500	0	300	0	111	0	0	0	0
Avant	Nantes	18	68	0	2	1.64	54	0	1	0	0	0	0	9	0	0	1	NA	0	1	1	1	0	1	0	0	NA	NA	NA	167	86	110	55	2000	500	9	0	0	0	0	0	0	200	0	211	0	0	0	1
Avant	Nantes	19	69	1	2	1.84	74	0	1	0	0	1	5	2	1	1	0	NA	0	1	1	1	0	1	0	0	NA	NA	NA	115	76	80	51	1500	0	24	0	0	0	0	180	0	400	0	137	0	0	0	0
Avant	Nantes	20	80	1	2	1.78	82	0	1	0	0	0	0	3	0	0	1	NA	0	1	1	2	0	1	0	0	NA	NA	NA	181	84	108	58	1500	0	9	0	0	0	0	60	0	150	0	79	0	0	0	0
Avant	Nantes	21	50	1	2	1.7	75	0	1	1	1	0	0	2	0	0	0	NA	0	1	1	1	0	1	0	0	NA	NA	NA	171	109	121	77	1500	500	0	0	0	0	0	320	0	700	0	134	0	0	0	0
Avant	Nantes	22	70	0	3	1.6	95	0	1	0	0	1	2	10	0	0	1	NA	0	1	1	3	0	1	0	0	NA	NA	NA	133	68	101	49	2000	500	18	1	0	0	0	125	0	900	0	174	0	0	0	0
Avant	Nantes	23	62	1	3	1.82	81	0	1	0	0	0	0	3	0	0	0	NA	0	1	1	1	0	1	0	0	NA	NA	NA	123	82	83	60	1500	0	12	0	0	0	0	200	0	100	0	97	0	0	0	0
Avant	Nantes	24	55	1	2	1.76	78	0	1	1	0	0	0	2	0	0	0	NA	0	1	1	1	0	1	0	0	NA	NA	NA	139	90	94	59	2500	0	24	0	0	0	0	175	0	300	0	123	0	0	0	0
Avant	Nantes	25	59	0	2	1.61	63	0	1	1	0	1	5	3	0	0	0	NA	0	1	1	1	0	1	0	0	NA	NA	NA	149	85	104	62	1500	500	9	0	0	0	0	225	0	300	0	142	0	0	0	0
Avant	Nantes	26	55	1	2	1.7	84	0	1	0	1	0	0	3	1	1	1	NA	0	1	1	1	0	1	0	0	NA	NA	NA	162	78	134	56	2000	0	9	0	0	0	0	50	0	600	0	132	0	0	0	0
Avant	Nantes	27	54	1	3	1.77	96	1	1	1	1	0	0	4	0	0	0	NA	0	1	1	1	0	1	0	0	NA	NA	NA	174	77	104	53	500	0	6	0	0	0	0	250	0	0	0	165	0	0	0	0
Avant	Nantes	28	56	1	2	1.7	80	0	1	0	0	0	0	10	0	0	0	NA	0	1	1	1	0	1	0	0	NA	NA	NA	151	72	109	57	1000	0	12	0	0	0	0	100	0	0	0	132	0	0	0	1
Avant	Nantes	29	59	0	2	1.62	50	0	1	0	0	0	0	9	0	0	1	NA	0	1	1	2	0	1	0	0	NA	NA	NA	141	77	92	53	2250	0	12	1	0	0	0	100	0	400	0	289	0	0	0	0
Avant	Nantes	30	57	0	3	1.72	50	0	1	1	1	0	0	3	1	1	0	NA	0	1	1	1	0	1	0	0	NA	NA	NA	106	64	76	45	1750	0	9	1	1	0	0	125	0	0	0	86	0	0	0	0
Avant	Nantes	31	71	0	3	1.65	72	0	1	0	0	0	0	3	1	0	0	NA	0	1	1	1	0	1	0	0	NA	NA	NA	148	79	95	52	1250	0	39	1	0	0	0	0	0	400	0	125	0	0	0	0
Avant	Nantes	32	67	0	1	1.62	82	0	1	0	0	0	0	9	1	0	1	NA	0	1	1	1	0	0	0	0	NA	NA	NA	155	89	97	58	3000	0	9	0	0	0	0	800	0	300	0	543	0	1	0	1
Avant	Nantes	33	48	0	3	1.71	50	0	1	0	1	0	0	3	0	0	1	NA	0	1	1	1	0	1	0	0	NA	NA	NA	130	88	93	66	1750	0	0	0	0	0	0	250	0	100	0	62	0	0	0	0
Avant	Nantes	34	69	0	3	1.64	68	0	0	0	1	1	1	2	1	1	0	NA	0	1	1	1	0	1	0	0	NA	NA	NA	110	89	65	52	1000	500	6	0	0	0	0	500	0	0	0	93	0	0	0	0
Avant	Nantes	35	57	0	3	1.63	65	0	1	1	1	0	0	2	1	1	0	NA	0	1	1	1	0	1	0	0	NA	NA	NA	124	88	87	63	1500	0	0	0	0	0	0	250	0	250	0	141	0	0	0	1
Avant	Nantes	36	57	0	2	1.65	80	0	1	0	0	0	0	3	1	1	0	NA	0	1	1	1	0	1	0	0	NA	NA	NA	158	92	101	63	2000	0	9	0	0	0	0	110	0	150	0	133	0	0	0	0
Avant	Nantes	37	49	0	2	1.65	71	0	1	0	0	0	0	3	0	0	0	NA	0	1	1	1	0	1	0	0	NA	NA	NA	139	109	100	80	1500	0	0	0	0	0	0	50	0	200	0	87	0	0	0	0
Avant	Nantes	38	53	0	3	1.65	90	0	1	0	1	0	0	3	0	0	1	NA	0	1	1	2	0	1	0	0	NA	NA	NA	138	86	94	62	2000	0	18	0	0	0	0	275	0	300	0	137	0	0	0	0
Avant	Nantes	39	25	0	1	1.71	75	0	1	0	0	0	0	9	0	0	1	NA	0	1	1	1	0	0	0	0	NA	NA	NA	126	94	94	64	2500	0	0	0	0	0	0	125	0	300	0	526	0	0	0	0
Avant	Nantes	40	37	1	2	1.77	77	0	1	1	1	0	0	2	1	0	0	NA	1	1	2	1	1	0	0	0	NA	NA	NA	133	78	89	43	1500	0	30	0	0	0	0	50	1	0	0	174	0	0	0	1
Avant	Nantes	41	69	1	2	1.7	70	0	1	1	1	0	0	2	1	1	0	NA	0	1	1	1	0	1	0	0	NA	NA	NA	131	85	91	64	2000	1000	6	0	0	0	0	100	0	1000	1	140	0	0	0	0
Avant	Nantes	42	47	0	3	1.74	72	0	1	0	1	0	0	2	1	1	0	NA	1	1	2	1	1	1	0	0	NA	NA	NA	121	76	91	56	2000	0	0	0	0	0	0	125	1	500	0	300	0	0	0	0
Avant	Nantes	43	60	0	1	1.57	67	0	1	0	0	0	0	3	0	1	0	NA	0	1	1	1	0	1	0	0	NA	NA	NA	197	89	134	65	1750	0	9	0	0	0	0	500	0	0	0	152	0	0	0	0
Avant	Nantes	44	31	0	3	1.67	70	0	1	0	0	0	0	2	0	0	1	NA	0	1	1	1	0	1	0	0	NA	NA	NA	165	78	121	60	2000	500	0	0	0	0	0	0	0	200	0	195	0	0	0	0
Avant	Nantes	45	48	1	2	1.86	98	0	1	0	0	0	0	9	0	0	1	NA	0	1	2	1	0	0	0	0	NA	NA	NA	146	81	91	57	3000	0	0	0	0	0	0	125	0	0	0	482	0	0	0	0
Avant	Nantes	46	52	0	3	1.7	72	1	1	1	1	0	0	3	0	0	0	NA	0	1	1	1	0	0	0	0	NA	NA	NA	121	92	92	62	1750	0	6	0	0	0	0	50	0	200	0	80	0	0	0	0
Avant	Nantes	47	38	0	3	1.64	72	0	1	0	0	0	0	3	1	0	1	NA	0	1	1	1	0	0	0	0	NA	NA	NA	150	76	103	56	2000	0	0	0	0	0	0	700	0	600	0	159	0	0	0	0
Avant	Nantes	48	63	1	2	1.8	92	0	1	1	1	1	6	2	1	1	0	NA	0	1	1	1	0	1	0	0	NA	NA	NA	117	96	84	76	1500	0	0	0	0	0	0	250	0	200	0	180	1	0	0	0
Avant	Nantes	49	69	0	2	1.56	54	0	1	1	1	1	2	3	1	0	0	NA	0	1	1	1	0	0	0	0	NA	NA	NA	166	83	98	57	1250	0	12	0	0	0	0	0	0	150	0	123	0	0	0	0
Avant	Nantes	50	51	0	2	1.68	85	0	1	0	0	0	0	3	0	0	1	NA	0	1	1	1	0	1	0	0	NA	NA	NA	131	75	90	55	2000	1000	12	0	0	0	0	0	0	400	0	144	0	0	0	0
Avant	Nantes	51	45	1	2	1.81	100	0	1	0	1	1	3	2	1	0	1	NA	0	1	1	3	0	1	0	0	NA	NA	NA	146	77	101	53	2000	500	30	1	0	0	0	120	0	1200	0	161	0	0	0	0
Avant	Nantes	52	70	1	2	1.72	50	0	1	0	1	0	0	2	1	0	0	NA	0	1	1	1	0	0	0	0	NA	NA	NA	139	89	89	55	1500	750	0	0	0	0	0	170	0	700	0	180	0	0	0	0
Avant	Nantes	53	58	1	2	1.8	80	0	1	0	0	1	3	9	1	0	1	NA	0	1	1	1	0	0	0	0	NA	NA	NA	124	73	84	49	3000	0	30	0	1	0	0	175	0	1450	0	541	0	0	0	0
Avant	Nantes	54	59	1	2	1.72	105	0	1	1	1	0	0	3	0	0	0	NA	0	1	1	1	0	1	0	0	NA	NA	NA	163	77	113	54	1000	0	0	0	0	0	0	350	0	600	0	78	0	0	0	0
Avant	Nantes	55	69	1	2	1.68	70	1	1	0	0	0	0	9	1	0	1	NA	0	1	2	1	0	0	0	0	NA	NA	NA	126	70	83	48	3000	0	30	0	1	0	0	200	0	1200	2	522	1	1	1	1
Avant	Nantes	56	56	0	2	1.56	52	0	1	1	1	0	0	3	1	1	0	NA	0	1	1	1	0	1	0	0	NA	NA	NA	167	76	113	49	1500	0	18	0	0	0	0	0	0	200	0	136	0	0	0	0
Avant	Nantes	57	50	1	2	1.72	58	0	1	0	0	0	0	3	1	1	0	NA	0	1	1	3	0	1	0	0	NA	NA	NA	141	103	107	76	1500	0	9	0	0	0	0	300	1	500	0	131	0	0	0	0
Avant	Nantes	58	33	1	2	1.62	50	0	1	1	0	0	0	10	0	0	0	NA	0	1	1	1	0	0	0	0	NA	NA	NA	119	70	92	48	1500	0	6	1	0	0	0	100	1	150	0	110	0	0	0	0
Avant	Nantes	59	74	1	3	NA	91	0	0	0	0	1	9	3	1	1	0	NA	0	1	1	1	0	1	0	0	NA	NA	NA	108	71	67	45	1000	1500	30	1	0	0	0	150	0	1000	2	120	0	0	0	1
Avant	Nantes	60	26	0	2	1.8	53	0	1	1	0	0	0	10	1	0	0	NA	0	1	1	1	0	1	0	0	NA	NA	NA	121	83	84	60	1500	0	0	0	0	0	0	225	0	100	0	114	0	0	0	0
Avant	Nantes	61	57	1	3	1.83	89	1	1	1	0	1	4	2	1	0	0	NA	0	1	1	3	0	1	0	0	NA	NA	NA	173	103	115	75	1500	0	0	0	0	0	0	30	0	0	0	111	0	0	0	0
Avant	Nantes	62	32	1	2	1.8	63	1	1	1	0	0	0	2	1	0	0	NA	1	5	2	1	1	0	0	0	NA	NA	NA	141	80	97	46	2750	0	42	1	0	0	0	250	0	0	1	270	0	0	0	0
Avant	Nantes	63	73	1	2	1.69	64	0	1	0	1	1	1	2	1	0	0	NA	0	1	1	1	0	1	0	0	NA	NA	NA	161	90	107	63	1500	0	9	1	0	0	0	440	0	200	0	90	0	0	0	0
Avant	Nantes	64	55	1	2	1.65	60	1	1	1	0	1	9	2	1	0	0	NA	0	1	1	1	0	1	0	0	NA	NA	NA	170	72	110	45	1000	0	33	0	0	0	0	75	0	150	0	76	0	0	0	0
Avant	Nantes	65	42	1	1	1.76	66	0	1	0	0	0	0	9	1	0	0	NA	0	1	1	1	0	1	0	0	NA	NA	NA	126	84	89	59	2000	500	21	0	0	0	0	120	0	1000	0	246	0	0	0	0
Avant	Nantes	66	44	0	2	1.62	55	0	1	1	0	1	2	2	1	0	0	NA	0	1	1	1	0	1	0	0	NA	NA	NA	147	95	102	62	2000	0	9	0	0	0	0	200	0	300	0	125	0	0	0	0
Avant	Nantes	67	46	0	2	1.64	54	0	1	1	1	0	0	3	0	0	0	NA	0	1	1	1	0	1	0	0	NA	NA	NA	151	101	107	68	1500	0	0	0	0	0	0	150	0	100	0	95	0	0	0	1
Avant	Nantes	68	71	1	2	1.72	72	0	1	0	1	0	0	2	1	1	0	NA	0	1	1	1	0	1	0	0	NA	NA	NA	129	86	91	63	2000	0	15	0	0	0	0	75	0	400	0	200	0	0	0	0
Avant	Nantes	69	35	0	3	1.74	75	0	1	0	1	0	0	3	1	0	0	NA	0	1	1	1	0	1	0	0	NA	NA	NA	168	125	119	85	1500	0	0	0	0	0	0	1200	0	0	0	88	0	0	0	0
Avant	Nantes	70	44	0	3	1.55	46	1	1	1	0	0	0	2	1	1	0	NA	0	1	1	1	0	1	0	0	NA	NA	NA	120	88	82	60	2000	500	12	0	0	0	0	300	0	600	0	125	0	0	1	1
Avant	Nantes	71	76	1	2	1.7	71	0	1	0	1	0	0	2	1	0	0	NA	0	1	1	1	0	1	0	0	NA	NA	NA	134	61	79	44	1250	0	30	1	0	0	0	150	0	0	0	116	0	0	0	0
Avant	Nantes	72	69	0	2	1.7	68	0	1	0	1	0	0	2	1	1	0	NA	0	5	1	1	0	1	0	0	NA	NA	NA	155	96	110	75	1750	0	12	0	0	0	0	400	0	200	0	136	0	0	0	0
Avant	Nantes	73	60	0	3	1.6	54	0	1	1	1	1	5	3	1	1	0	NA	0	1	2	1	0	1	0	0	NA	NA	NA	141	83	89	57	2000	0	18	0	0	0	0	150	0	150	0	128	0	0	0	0
Avant	Rennes	1	69	1	3	1.65	80	1	1	1	0	1	6	1	0	0	0	0	0	4	2	1	0	0	0	0	NA	NA	NA	150	80	82	64	1000	0	9	0	0	0	0	200	0	0	0	126	0	0	0	0
Avant	Rennes	2	62	1	2	1.81	80	1	1	1	0	0	0	3	1	0	0	0	0	4	2	3	0	0	0	0	NA	NA	NA	103	81	88	68	1500	0	0	0	0	0	0	400	0	0	0	181	0	0	0	0
Avant	Rennes	3	69	0	1	1.7	68	0	1	1	0	1	8	3	0	0	0	0	0	4	2	3	0	0	0	0	NA	NA	NA	131	65	78	43	1250	0	30	0	1	0	0	200	1	0	0	133	0	0	0	0
Avant	Rennes	4	45	0	2	1.59	60	0	1	1	1	0	0	1	0	0	0	0	0	2	2	1	0	0	0	0	NA	NA	NA	117	78	86	66	1500	0	0	0	0	0	0	1300	1	0	0	268	0	0	0	0
Avant	Rennes	5	47	1	2	1.82	80	0	1	1	0	1	6	10	0	0	0	0	0	2	2	1	0	0	0	0	NA	NA	NA	149	67	113	51	1250	500	18	0	1	0	0	700	1	300	0	145	0	0	0	0
Avant	Rennes	6	46	1	1	1.78	76	0	1	1	0	0	0	1	0	0	0	0	0	2	2	1	0	0	0	0	NA	NA	NA	137	77	101	65	600	0	0	0	0	0	0	1000	1	130	0	110	0	0	1	0
Avant	Rennes	7	42	0	1	1.5	53	0	1	1	1	0	0	1	0	0	0	1	0	2	2	1	0	0	0	0	NA	NA	NA	110	62	75	48	1750	0	30	0	0	0	0	1200	1	1200	0	180	0	0	0	0
Avant	Rennes	8	70	1	2	1.6	63	0	1	1	1	1	1	2	NA	NA	0	NA	0	2	2	2	0	0	0	0	NA	NA	NA	100	70	NA	46	1750	500	30	0	1	0	0	1000	1	50	0	100	0	0	0	0
Avant	Rennes	9	38	0	2	1.6	56	1	1	0	1	0	0	3	0	0	1	1	0	2	2	3	0	0	0	0	NA	NA	NA	150	80	110	70	900	0	0	0	0	0	0	500	1	300	0	100	0	0	0	0
Avant	Rennes	10	63	0	2	1.63	59	0	1	1	1	0	0	3	0	0	0	0	0	2	2	3	0	0	0	0	NA	NA	NA	110	65	80	45	1500	0	27	0	0	0	0	500	1	200	0	180	0	0	0	0
Avant	Rennes	11	39	0	1	1.7	69	0	1	0	0	0	0	1	1	0	1	1	0	2	2	1	0	0	0	0	NA	NA	NA	125	75	84	60	3000	500	12	0	0	0	0	830	1	200	0	330	1	0	1	1
Avant	Rennes	12	48	0	1	1.59	57	1	1	1	0	0	0	3	NA	0	0	0	0	2	2	1	0	0	0	0	NA	NA	NA	190	64	110	43	2250	0	30	1	0	0	0	600	0	200	0	95	0	0	0	0
Avant	Rennes	13	67	0	2	1.62	54	0	1	1	1	0	0	2	1	1	0	0	0	2	2	1	0	0	0	0	NA	NA	NA	140	60	110	35	750	0	18	0	0	0	0	500	0	400	0	110	0	0	1	0
Avant	Rennes	14	69	1	3	1.67	72	0	1	1	1	1	4	3	0	0	0	0	0	2	2	2	0	0	0	0	NA	NA	NA	150	80	96	60	1500	0	15	0	0	0	0	300	0	50	0	65	0	0	0	0
Avant	Rennes	15	43	0	1	1.68	60	0	1	1	NA	0	0	1	0	0	0	0	0	4	2	1	0	0	0	0	NA	NA	NA	92	78	67	58	1250	0	9	0	0	0	0	500	1	0	0	92	0	0	0	0
Avant	Rennes	16	68	1	3	1.86	145	0	1	NA	0	1	5	NA	NA	NA	NA	NA	0	2	2	1	0	0	0	0	NA	NA	NA	130	85	84	59	1000	0	30	0	0	0	0	0	0	250	0	180	0	0	0	0
Avant	Rennes	17	49	0	1	1.61	49	1	1	0	0	0	0	2	0	0	1	0	0	2	2	3	0	0	0	0	NA	NA	NA	132	75	92	62	1500	0	21	0	0	0	0	250	0	400	0	180	0	0	0	0
Avant	Rennes	18	52	0	1	1.65	72	0	1	0	0	0	0	1	1	0	0	1	0	2	2	1	0	1	1	0	NA	NA	NA	120	80	75	60	1500	0	15	0	0	0	0	1000	1	300	0	150	0	0	0	0
Avant	Rennes	19	75	0	2	1.6	79	0	1	1	0	0	2	1	0	0	0	1	0	2	2	1	0	0	0	0	NA	NA	NA	155	55	115	40	1750	0	30	0	0	0	0	1100	1	100	0	70	0	0	0	0
Avant	Rennes	20	67	1	1	1.68	77	0	1	1	0	0	0	1	1	0	0	0	0	2	2	2	0	0	0	0	NA	NA	NA	108	88	87	76	750	0	0	0	0	0	0	0	0	0	0	90	0	0	0	1
Avant	Rennes	21	23	1	1	1.7	55	0	1	1	0	0	0	10	0	0	0	0	0	4	2	1	0	0	0	0	NA	NA	NA	105	82	73	60	1000	0	0	0	0	0	0	350	0	0	0	105	0	0	0	0
Avant	Rennes	22	56	0	2	1.62	56	0	1	0	0	0	0	3	1	0	1	0	0	4	2	3	0	0	0	0	NA	NA	NA	168	84	67	62	NA	NA	0	0	0	0	0	600	1	200	0	NA	1	0	1	0
Avant	Rennes	23	75	1	3	1.72	75	0	1	1	1	1	2	1	0	0	0	0	0	4	2	1	0	0	0	0	NA	NA	NA	140	75	101	65	1000	0	0	0	1	0	0	1500	1	200	0	150	0	0	0	0
Avant	Rennes	24	67	1	2	1.75	68	NA	1	1	0	1	3	10	1	0	0	1	0	2	2	1	0	0	0	0	NA	NA	NA	107	96	76	55	1000	0	18	0	0	0	0	800	1	0	0	100	0	0	0	0
Avant	Rennes	25	34	0	1	1.72	67	0	1	0	0	0	0	10	0	0	1	0	0	2	2	3	0	0	0	0	NA	NA	NA	107	71	95	60	1000	200	0	0	0	0	0	NA	0	300	0	120	0	0	0	0
Avant	Rennes	26	69	1	3	1.75	85	0	1	1	0	1	5	3	1	1	NA	0	0	2	2	1	0	0	0	0	NA	NA	NA	108	80	80	62	1000	0	9	0	0	0	0	700	1	0	0	90	0	0	0	0
Avant	Rennes	27	53	0	1	1.74	87	0	1	1	0	0	0	1	1	1	0	0	0	2	2	1	0	0	0	0	NA	NA	NA	150	102	85	75	1500	0	0	0	0	0	0	1400	1	400	0	180	0	0	0	0
Avant	Rennes	28	49	0	2	1.58	90	0	1	1	0	1	1	1	0	0	0	0	0	2	2	1	0	0	0	0	NA	NA	NA	110	80	71	64	1000	0	12	0	0	0	0	100	0	0	0	90	0	0	0	0
Avant	Rennes	29	67	0	2	1.66	84	0	1	1	1	0	0	1	1	1	0	1	0	2	2	1	0	0	0	0	NA	NA	NA	175	80	110	65	2000	0	0	0	0	0	0	110	1	500	0	120	0	0	0	0
Avant	Rennes	30	26	0	1	1.63	55	1	1	0	0	0	0	10	0	0	1	0	0	4	2	1	0	0	0	0	NA	NA	NA	120	82	75	65	1500	0	0	0	0	0	0	50	0	0	0	75	0	0	0	0
Avant	Rennes	31	80	1	2	1.75	85	0	1	0	0	1	1	3	1	0	1	1	0	2	2	2	0	0	0	0	NA	NA	NA	173	74	111	49	1250	0	21	0	0	0	0	600	1	500	0	140	0	0	0	0
Avant	Rennes	32	55	0	2	1.59	62	1	1	1	0	0	0	10	1	0	0	0	0	2	2	2	0	0	0	0	NA	NA	NA	100	85	67	55	1250	0	30	0	0	0	0	200	0	100	0	100	0	0	0	0
Avant	Rennes	33	42	0	1	1.61	57	1	1	0	0	0	0	1	1	0	1	0	0	2	2	1	0	0	0	0	NA	NA	NA	135	75	95	50	NA	NA	0	0	0	0	0	1000	1	500	0	390	1	1	1	0
Avant	Rennes	34	54	0	2	1.57	50	0	1	0	0	0	0	3	0	0	1	0	0	1	2	3	0	0	0	0	NA	NA	NA	160	84	105	67	750	0	0	0	0	0	0	800	1	100	0	85	0	0	0	0
Avant	Rennes	35	73	1	2	1.62	60	0	1	1	0	1	1	1	1	0	0	0	0	2	2	1	0	0	0	0	NA	NA	NA	100	75	75	60	1250	0	24	0	0	0	0	600	1	200	0	135	0	0	0	0
Avant	Rennes	36	20	0	1	1.68	56	0	1	0	1	0	0	8	1	0	1	1	0	4	2	2	0	0	0	0	NA	NA	NA	140	75	105	60	2150	0	0	0	0	0	0	510	1	300	0	400	0	0	0	0
Avant	Rennes	37	72	0	2	1.52	70	0	1	0	0	0	0	9	0	0	1	0	0	2	2	2	0	0	0	0	NA	NA	NA	140	70	85	55	1750	0	33	0	0	0	0	900	1	300	0	165	0	0	0	0
Avant	Rennes	38	64	1	1	1.74	95	1	1	1	0	0	0	3	NA	NA	NA	NA	0	2	2	1	0	0	0	0	NA	NA	NA	180	70	98	61	800	0	15	0	0	0	0	NA	NA	50	NA	75	0	0	0	0
Avant	Rennes	39	74	0	2	1.64	87	0	1	0	1	0	0	1	1	0	1	1	0	4	2	2	0	0	0	0	NA	NA	NA	180	80	110	50	1000	0	6	0	0	0	0	400	1	200	0	240	0	0	0	0
Avant	Rennes	40	59	1	2	1.72	60	0	1	1	1	0	0	1	1	1	0	1	0	2	2	1	0	0	0	0	NA	NA	NA	145	85	110	62	2000	0	6	0	0	0	0	500	1	800	0	225	0	0	0	0
Avant	Rennes	41	69	1	2	1.65	93	1	1	1	0	0	0	1	0	0	0	0	0	2	2	1	0	0	0	0	NA	NA	NA	120	75	75	50	1750	0	30	0	0	0	0	NA	1	200	0	170	0	0	0	1
Avant	Rennes	42	71	0	2	1.5	61	1	1	1	0	1	3	2	0	0	0	0	0	2	2	1	0	0	0	0	NA	NA	NA	110	80	73	65	1500	0	6	0	0	0	0	300	0	300	0	105	0	0	0	0
Avant	Rennes	43	54	0	2	1.51	55	0	1	1	0	0	0	1	1	0	0	0	0	2	2	1	0	0	0	0	NA	NA	NA	130	70	80	65	1750	0	9	0	0	0	0	300	1	800	0	195	0	0	1	0
Avant	Rennes	44	71	0	2	1.6	68	0	1	1	0	0	0	3	0	0	0	0	0	2	2	2	0	0	0	0	NA	NA	NA	90	80	67	65	1000	0	15	0	0	0	0	100	0	200	0	60	0	0	0	0
Avant	Rennes	45	34	0	2	1.54	47	0	1	1	0	0	0	3	0	0	0	0	0	2	2	1	0	0	0	0	NA	NA	NA	95	85	68	65	1250	0	0	0	0	0	0	50	0	300	0	100	0	0	0	0
Avant	Rennes	46	63	0	2	1.52	80	0	1	1	0	0	0	1	0	0	0	0	0	2	2	1	0	0	0	0	NA	NA	NA	160	90	115	70	2750	0	0	0	0	0	0	800	NA	900	2	345	0	0	0	1
Avant	Rennes	47	69	1	3	1.7	82	0	0	1	1	0	0	1	1	1	0	1	0	2	2	1	0	0	0	0	NA	NA	NA	120	80	98	68	4500	0	15	0	0	0	0	850	1	1000	0	330	1	0	1	0
Avant	Rennes	48	51	0	1	1.73	64	0	1	0	1	0	0	10	0	0	1	1	0	2	2	3	0	0	0	0	NA	NA	NA	120	80	85	67	1000	0	12	0	0	0	0	650	1	400	0	90	0	0	0	0
Avant	Rennes	49	71	0	3	1.6	50	0	1	0	1	1	4	3	1	1	0	0	0	2	2	1	0	0	0	0	NA	NA	NA	145	80	80	65	1000	0	0	0	1	0	0	700	0	200	0	80	0	0	0	0
Avant	Rennes	50	68	1	2	1.7	80	0	0	1	1	1	6	3	1	0	0	1	0	2	2	1	0	0	0	0	NA	NA	NA	110	70	80	60	1000	500	30	0	0	0	0	400	1	150	0	140	0	0	0	1
Avant	Rennes	51	52	0	1	1.58	48	0	1	1	1	0	0	1	0	0	0	0	0	2	2	1	0	0	0	0	NA	NA	NA	115	72	75	59	1500	0	15	0	0	0	0	500	1	200	0	180	0	0	0	0
Avant	Rennes	52	66	0	2	1.51	54	0	1	1	0	1	1	1	0	0	0	0	0	2	2	1	0	0	0	0	NA	NA	NA	122	65	95	50	1000	0	18	0	0	0	0	500	1	300	0	90	0	0	0	0
Apres	Nantes	1	79	1	3	1.7	88	1	1	1	1	1	0	1	0	0	0	NA	0	1	1	1	0	1	1	1	3	107	98	183	88	105	65	1000	0	9	1	0	0	0	300	0	350	0	97	0	0	1	0
Apres	Nantes	2	47	1	2	1.74	75	0	1	0	1	0	0	10	0	0	1	NA	0	1	1	1	0	1	1	1	3	58	40	164	89	111	56	2500	0	12	0	0	0	0	1000	0	200	0	145	0	0	0	0
Apres	Nantes	3	67	0	3	1.56	54	0	1	0	1	0	0	3	0	0	0	NA	0	1	1	1	0	1	0	0	NA	NA	NA	158	78	106	54	1000	0	6	1	0	0	0	260	0	100	0	120	0	0	0	0
Apres	Nantes	4	55	0	2	1.65	74	0	1	0	0	1	1	1	1	0	1	NA	0	1	1	2	0	1	1	0	NA	NA	NA	189	91	143	62	1600	0	0	0	0	0	0	415	0	400	0	107	0	0	0	0
Apres	Nantes	5	41	0	1	1.55	57	0	1	1	0	0	0	1	0	0	0	NA	0	1	1	1	0	1	1	1	2	52	NA	145	85	112	60	750	0	0	0	0	0	0	275	0	200	0	98	0	0	0	0
Apres	Nantes	6	72	0	2	1.58	80	0	1	0	0	1	1	1	1	1	0	NA	0	1	1	1	0	1	1	1	1	54	NA	162	86	104	57	3500	250	0	1	0	0	0	1230	0	700	0	261	0	0	0	0
Apres	Nantes	7	58	1	2	1.73	83	0	1	1	1	0	2	3	NA	NA	0	NA	0	1	1	1	0	1	0	1	1	102	NA	158	101	122	61	1500	0	0	0	0	0	0	125	0	350	0	71	0	0	0	0
Apres	Nantes	8	22	0	2	1.63	85	0	1	0	0	0	0	3	NA	NA	NA	NA	0	1	1	1	0	1	1	0	NA	NA	NA	152	85	98	56	2000	0	0	0	0	0	0	875	0	200	0	30	0	0	0	0
Apres	Nantes	9	55	0	2	1.6	55	0	1	1	1	0	0	2	1	1	0	NA	0	1	2	1	0	1	1	0	NA	NA	NA	132	81	96	59	1500	500	15	1	0	0	0	400	0	600	0	105	0	0	1	0
Apres	Nantes	10	69	0	2	1.72	67	0	1	0	0	0	0	10	NA	NA	1	NA	0	1	1	1	0	1	1	0	NA	NA	NA	140	80	98	50	2000	0	36	1	0	0	0	265	0	300	0	234	0	0	0	0
Apres	Nantes	11	59	0	2	1.68	90	0	1	0	0	0	0	9	NA	0	0	NA	0	1	1	2	0	1	1	0	NA	NA	NA	191	86	131	56	2500	0	12	1	0	0	0	950	0	600	0	248	0	0	0	0
Apres	Nantes	12	67	0	1	1.62	52	0	1	0	1	0	0	3	1	1	1	NA	0	1	1	3	0	1	1	0	NA	NA	NA	152	77	121	46	2500	0	36	0	0	0	0	70	0	0	0	76	1	0	1	0
Apres	Nantes	13	64	0	3	1.58	56	1	1	0	1	0	0	3	NA	NA	0	NA	0	1	2	1	0	0	0	0	NA	NA	NA	112	88	88	59	1500	0	18	0	0	0	0	250	0	150	0	65	0	0	0	0
Apres	Nantes	14	66	0	2	1.68	52	0	1	1	1	0	2	NA	0	1	0	1	1	1	1	1	0	1	1	1	1	70	80	131	82	102	59	1000	0	21	0	0	0	0	150	0	250	0	75	0	0	0	0
Apres	Nantes	15	86	1	3	1.8	78	0	0	1	1	0	0	1	1	1	0	1	0	1	1	1	0	1	1	0	NA	NA	NA	150	74	80	59	2000	1000	9	1	0	0	0	365	0	700	0	151	1	0	1	1
Apres	Nantes	16	67	1	2	1.72	86	1	1	0	1	1	3	NA	NA	0	0	NA	0	1	1	1	0	1	1	0	NA	NA	NA	164	86	105	58	1000	0	18	0	0	0	0	575	0	NA	0	83	1	0	1	0
Apres	Nantes	17	43	0	2	1.56	62	1	1	0	0	1	1	10	NA	0	1	1	0	1	1	2	0	1	1	0	NA	NA	NA	136	88	99	51	2000	0	6	0	0	0	0	185	0	200	0	327	0	0	0	0
Apres	Nantes	18	50	0	2	1.62	50	0	1	0	0	1	3	3	0	0	0	0	0	1	1	1	0	1	1	1	1	40	45	127	90	99	70	1000	0	0	0	0	0	0	NA	0	100	0	140	0	0	0	0
Apres	Nantes	19	54	1	2	1.57	69	0	1	0	0	0	NA	3	0	0	1	0	0	1	1	3	0	1	1	0	NA	NA	NA	141	100	106	70	2000	0	0	0	0	0	0	540	0	300	0	224	0	0	0	0
Apres	Nantes	20	70	0	2	1.66	56	0	1	0	1	1	4	1	1	1	0	1	0	1	2	1	0	1	1	0	NA	NA	NA	196	87	150	59	1500	0	6	0	0	0	0	380	0	150	0	111	0	0	0	0
Apres	Nantes	21	74	1	4	1.74	96	0	1	0	0	1	6	2	1	0	0	1	0	1	1	1	0	1	1	1	1	50	NA	160	92	117	66	2500	1000	27	1	0	0	0	350	0	1200	0	220	0	0	0	0
Apres	Nantes	22	37	0	1	1.64	75	0	1	0	0	0	NA	6	1	0	0	1	0	1	2	1	0	1	1	0	NA	NA	NA	139	96	100	68	2500	250	0	0	0	0	0	890	0	850	1	275	1	0	1	0
Apres	Nantes	23	66	0	1	1.6	80	0	1	1	1	1	4	2	1	1	0	1	0	1	1	1	0	1	1	1	3	60	50	140	70	90	50	2000	1000	30	1	0	0	0	110	0	1300	1	260	0	0	0	0
Apres	Nantes	24	69	0	3	1.58	66	0	1	0	1	0	0	3	0	0	0	0	0	1	1	1	0	1	1	1	3	95	83	150	85	92	63	100	500	6	0	0	0	0	110	0	100	0	120	0	0	0	0
Apres	Nantes	25	35	0	1	1.52	52	0	1	0	1	0	0	10	0	0	1	1	0	1	1	1	0	1	1	1	1	83	NA	141	82	91	59	1750	0	15	0	0	0	0	645	0	350	0	150	0	0	0	0
Apres	Nantes	26	48	1	2	1.85	116	0	1	1	0	0	0	2	1	0	0	0	0	1	1	1	0	1	1	1	2	100	89	179	90	100	67	1000	0	0	0	0	0	0	400	0	150	0	88	1	1	1	0
Apres	Nantes	27	66	1	2	1.76	85	0	1	0	0	1	4	7	1	0	0	0	0	1	1	1	0	1	1	1	3	70	68	182	90	115	57	1500	250	9	0	0	0	0	200	0	500	0	240	0	0	0	0
Apres	Nantes	28	56	0	2	1.59	51	0	1	0	0	0	0	1	1	0	0	1	0	1	1	1	0	1	1	1	1	46	54	111	89	83	58	500	1000	9	1	0	0	0	150	0	2000	5	205	0	0	0	0
Apres	Nantes	29	59	1	2	1.69	75	0	1	0	1	0	0	3	0	0	0	0	0	1	1	1	0	1	1	0	NA	NA	NA	129	89	92	65	1000	0	0	0	0	0	0	330	0	150	0	73	0	0	0	0
Apres	Nantes	30	76	1	3	1.75	75	1	1	0	0	1	4	3	0	0	0	0	0	1	1	1	0	1	1	0	NA	NA	NA	208	90	140	48	1500	0	0	0	0	0	0	125	0	400	0	76	0	0	0	0
Apres	Nantes	31	53	0	2	1.66	74	0	1	1	0	1	6	2	1	1	0	0	1	1	2	4	1	1	1	0	NA	NA	NA	167	78	115	51	2000	0	0	0	0	0	0	610	0	600	0	230	0	0	0	1
Apres	Nantes	32	66	0	4	1.7	90	0	0	0	1	1	6	2	1	1	0	1	0	1	1	1	0	1	0	0	NA	NA	NA	122	99	91	73	1500	0	12	1	0	0	0	200	0	250	0	101	0	0	1	0
Apres	Nantes	33	65	0	4	1.6	55	0	0	0	1	0	0	3	1	1	0	0	0	5	1	1	0	1	1	1	3	67	57	172	99	107	61	1000	500	0	0	0	0	0	200	0	200	0	68	0	0	0	0
Apres	Nantes	34	63	0	1	1.7	60	0	1	0	0	0	0	NA	0	1	1	0	0	1	1	3	0	1	1	1	3	44	34	130	89	95	65	3000	0	0	1	0	0	0	1020	0	200	0	148	0	0	0	0
Apres	Nantes	35	58	1	3	1.84	108	0	1	1	1	1	10	2	1	1	0	1	0	1	1	1	0	1	1	1	1	94	93	129	87	90	59	2000	1000	0	0	0	0	0	330	0	1400	0	162	0	0	0	0
Apres	Nantes	36	63	0	3	1.58	66	0	1	0	0	1	1	1	0	0	0	1	0	1	1	1	0	1	1	1	1	68	76	140	80	90	60	2000	500	0	1	0	0	0	150	0	500	0	300	0	0	1	0
Apres	Nantes	37	66	1	3	1.62	64	0	1	1	0	1	2	1	0	0	0	0	0	1	1	1	0	1	0	0	NA	NA	NA	126	84	91	58	1500	0	0	0	0	0	0	60	0	200	0	100	0	0	0	0
Apres	Nantes	38	57	0	1	1.78	95	0	1	0	1	0	0	10	1	1	0	0	0	1	1	1	0	1	1	0	NA	NA	NA	206	109	125	72	1500	0	0	0	0	0	0	420	0	500	0	143	0	0	0	0
Apres	Nantes	39	67	1	2	1.68	61	0	1	1	1	0	0	3	NA	NA	0	0	0	1	1	1	0	1	1	1	3	68	71	170	76	112	56	1500	0	18	1	0	0	0	1125	0	100	0	90	0	0	0	0
Apres	Nantes	40	48	0	2	1.63	67	0	1	1	1	0	0	1	1	1	0	1	0	1	1	1	0	1	1	1	1	69	58	125	82	68	42	2500	500	9	0	0	0	0	500	0	700	0	220	0	0	0	0
Apres	Nantes	41	53	1	1	1.8	98	0	1	1	1	0	0	3	0	0	0	0	0	1	1	1	0	1	1	1	3	69	77	145	94	97	55	1500	0	9	0	0	0	0	650	0	400	0	120	0	0	0	1
Apres	Nantes	42	74	1	2	1.75	82	1	1	1	NA	1	5	1	1	0	0	0	0	1	1	1	0	1	1	1	3	94	NA	127	77	78	34	2000	750	9	1	0	0	0	NA	0	100	1	282	0	0	1	0
Apres	Nantes	43	55	1	2	1.8	80	1	1	1	0	0	0	1	0	0	0	0	0	1	1	1	0	1	1	0	NA	NA	NA	135	99	97	70	500	0	0	0	0	0	0	175	0	100	0	65	0	0	0	0
Apres	Nantes	44	63	0	1	1.68	87	0	1	0	0	0	0	1	0	0	0	0	0	1	1	1	0	1	1	1	3	65	NA	173	84	118	58	1500	0	0	0	0	0	0	NA	0	250	0	124	0	0	0	0
Apres	Nantes	45	46	1	2	1.75	79	0	1	0	1	0	0	NA	1	1	0	0	0	1	1	1	0	1	1	0	NA	NA	NA	177	99	122	62	1000	500	0	0	0	0	0	260	0	800	0	86	0	0	0	0
Apres	Nantes	46	56	0	2	1.65	46	0	1	1	1	0	0	3	1	0	1	0	0	1	1	3	0	0	1	0	NA	NA	NA	145	88	114	77	1500	500	18	0	0	0	0	225	0	1100	1	142	1	0	1	0
Apres	Nantes	47	64	0	2	1.65	62	0	1	1	1	1	2	1	1	1	0	1	0	1	1	1	0	1	1	0	NA	NA	NA	140	81	106	57	2500	1500	27	1	0	0	0	1150	1	2750	1	360	1	1	1	1
Apres	Nantes	48	74	0	2	1.62	73	1	1	1	0	0	0	1	1	1	0	0	0	1	1	1	0	1	1	1	1	58	37	143	100	91	74	2000	0	18	1	0	0	0	400	0	700	0	220	0	0	1	0
Apres	Nantes	49	71	1	3	1.72	67	0	1	1	1	1	6	2	1	1	0	1	0	1	1	1	0	1	0	0	NA	NA	NA	140	86	110	48	1500	1000	0	1	0	0	0	260	0	700	2	200	0	0	0	0
Apres	Nantes	50	48	0	2	1.7	91	0	1	0	0	0	0	10	NA	NA	0	0	0	1	1	1	0	1	1	1	1	120	100	114	80	81	56	1500	0	6	0	0	0	0	320	0	50	0	138	0	0	0	0
Apres	Nantes	51	62	0	1	1.6	52	0	1	1	0	0	0	1	0	1	0	0	0	1	1	1	1	1	1	1	1	65	56	133	82	87	54	2000	0	18	0	0	0	0	575	0	400	0	150	0	0	0	0
Apres	Nantes	52	43	0	1	1.55	60	0	1	0	0	0	0	2	1	1	0	0	0	1	1	1	0	1	1	0	NA	NA	NA	144	116	100	76	2000	0	0	0	0	0	0	1200	0	200	0	155	0	0	0	0
Apres	Nantes	53	77	0	2	1.57	53	0	1	1	1	0	0	3	0	1	0	1	0	1	1	1	0	1	0	0	NA	NA	NA	170	90	111	60	1000	0	0	0	0	0	0	750	0	100	0	94	0	0	0	0
Apres	Nantes	54	54	1	2	1.77	88	0	1	0	1	1	6	2	1	0	0	0	0	1	1	1	0	1	1	0	NA	NA	NA	135	82	90	58	1750	0	6	0	0	0	0	60	0	300	0	180	0	0	0	0
Apres	Nantes	55	60	1	1	1.8	92	0	0	1	1	0	0	2	1	1	0	1	0	1	1	1	0	1	1	0	NA	NA	NA	165	80	110	59	1500	0	21	0	0	0	0	400	0	300	0	186	0	0	0	0
Apres	Nantes	56	38	0	1	1.65	87	0	1	0	0	0	0	2	0	0	0	1	0	1	1	1	0	1	0	0	NA	NA	NA	130	100	90	50	2000	0	24	0	0	0	0	200	0	0	0	71	0	0	0	0
Apres	Nantes	57	60	0	2	1.65	100	0	1	0	0	1	11	3	1	0	1	0	0	1	1	2	0	1	0	0	NA	NA	NA	170	93	135	73	900	0	0	0	0	0	0	20	0	0	0	265	0	0	0	0
Apres	Nantes	58	43	0	1	1.55	60	1	1	0	1	0	0	2	1	1	0	0	0	1	1	1	0	1	0	0	NA	NA	NA	144	98	100	67	1000	0	0	0	0	0	0	330	0	300	0	202	0	0	1	0
Apres	Nantes	59	52	1	2	1.73	97	0	1	0	0	0	0	5	0	0	0	0	0	1	1	1	NA	1	0	0	NA	NA	NA	131	83	103	64	2500	0	0	0	0	0	0	250	0	200	0	160	0	0	0	0
Apres	Nantes	60	81	1	2	1.78	81	1	1	0	0	0	0	3	0	0	0	0	0	1	2	1	0	1	1	1	1	70	78	192	100	104	62	1750	0	12	0	0	0	0	175	0	0	0	98	0	0	0	0
Apres	Nantes	61	56	0	2	1.73	68	1	1	0	0	0	0	1	1	0	0	0	0	1	1	1	0	1	1	1	1	NA	NA	150	90	90	55	1500	500	18	0	0	0	0	NA	0	750	0	210	0	0	0	0
Apres	Nantes	62	45	0	1	1.65	55	0	1	1	1	0	0	2	0	0	0	0	0	1	1	1	0	0	0	0	NA	NA	NA	119	88	90	66	1000	0	15	0	0	0	0	60	0	150	0	101	0	0	0	0
Apres	Nantes	63	32	1	1	1.87	80	0	1	0	0	0	0	3	1	0	1	1	0	1	1	3	0	1	1	1	1	64	97	142	125	103	91	1000	0	0	0	0	0	0	80	0	400	0	107	0	0	0	0
Apres	Nantes	64	42	0	1	1.64	60	0	1	0	0	0	0	10	1	0	1	0	0	1	1	1	0	1	1	0	NA	NA	NA	151	86	106	58	2000	1000	6	0	0	0	0	206	0	1600	1	260	0	0	0	1
Apres	Nantes	65	76	1	2	1.77	84	1	1	0	0	1	6	8	1	0	1	0	0	1	1	1	0	1	0	0	NA	NA	NA	134	80	106	56	1500	500	9	1	0	0	0	450	0	1000	0	242	1	1	1	1
Apres	Nantes	66	61	0	2	1.71	69	0	1	0	0	0	0	3	0	0	1	1	0	1	1	2	1	1	1	1	1	66	NA	115	88	79	60	1500	0	9	1	0	0	0	0	0	100	0	180	0	0	0	0
Apres	Nantes	67	48	0	1	1.6	104	0	1	1	1	1	2	1	1	1	0	1	0	1	1	1	0	1	1	0	NA	NA	NA	140	60	90	40	1000	1000	0	1	0	0	0	250	0	950	0	170	0	0	0	0
Apres	Nantes	68	27	0	1	1.7	60	0	1	0	1	0	0	2	1	0	1	0	0	1	1	2	NA	0	1	1	2	NA	NA	152	91	129	67	1500	0	0	0	0	0	0	85	0	0	0	120	0	0	0	0
Apres	Nantes	69	51	0	3	1.62	51	1	1	0	0	0	0	3	0	0	0	0	0	1	1	1	0	1	0	0	NA	NA	NA	151	88	114	68	1000	0	0	0	0	0	0	160	0	100	0	80	0	0	0	0
Apres	Nantes	70	71	1	3	1.78	100	0	0	0	0	0	0	3	1	0	0	0	0	1	1	1	0	0	0	0	NA	NA	NA	142	91	91	58	1500	500	6	0	0	0	0	100	0	900	0	172	0	0	1	0
Apres	Nantes	71	62	0	3	1.68	48	0	1	1	1	0	0	NA	1	0	0	0	0	1	1	1	0	1	1	0	NA	NA	NA	143	78	102	58	1000	0	0	0	0	0	0	410	0	400	0	112	0	0	1	0
Apres	Nantes	72	32	0	1	1.71	74	0	1	1	1	0	0	1	1	NA	0	1	0	1	1	1	0	1	1	0	NA	NA	NA	135	96	94	70	1500	0	0	0	0	0	0	60	0	300	0	86	0	0	0	0
Apres	Nantes	73	53	1	2	1.72	72	0	1	1	1	0	0	NA	1	1	0	1	0	1	1	1	0	1	1	0	NA	NA	NA	143	86	100	58	1500	0	0	0	0	0	0	0	0	400	0	134	0	0	0	1
Apres	Nantes	74	57	1	2	1.68	81	0	1	1	0	1	9	2	0	0	0	0	0	1	1	1	0	1	0	0	NA	NA	NA	187	86	152	64	1500	0	6	0	0	0	0	160	0	200	0	90	0	0	0	0
Apres	Nantes	75	63	0	3	1.57	64	1	1	1	0	0	0	2	0	0	0	NA	0	1	1	1	0	1	0	0	NA	NA	NA	166	81	116	52	1500	0	18	0	0	0	0	150	0	50	0	79	0	0	0	0
Apres	Nantes	76	49	0	1	1.7	61	0	1	0	0	0	0	1	1	0	0	1	0	1	1	1	0	1	0	0	NA	NA	NA	110	80	86	51	2000	0	18	1	0	0	0	1190	0	200	0	143	0	0	0	0
Apres	Nantes	77	58	0	3	1.57	99	0	1	1	1	0	0	1	1	1	0	1	0	1	1	1	0	1	1	1	1	65	63	180	114	120	85	2000	0	6	0	0	0	0	200	0	450	0	210	0	0	0	0
Apres	Nantes	78	62	0	2	1.63	90	0	1	1	1	1	NA	1	1	1	0	1	0	1	1	1	0	1	1	0	NA	NA	NA	160	100	120	80	1500	0	0	0	0	0	0	550	0	250	0	210	0	0	0	0
Apres	Nantes	79	33	1	2	1.74	69	0	1	1	1	0	0	5	NA	NA	0	0	1	1	2	2	0	1	0	0	NA	NA	NA	140	92	95	58	1500	0	18	0	0	0	0	545	0	545	0	220	0	0	0	0
Apres	Nantes	80	46	1	1	1.96	89	0	1	1	1	0	0	2	1	0	0	0	0	4	1	1	0	1	1	1	1	110	102	148	103	106	85	1750	0	0	0	0	0	0	250	0	400	0	160	0	0	0	0
Apres	Nantes	81	72	0	3	1.63	112	0	1	0	0	0	0	1	1	1	0	NA	0	1	1	1	0	1	0	0	NA	NA	NA	142	82	91	60	2000	0	9	1	0	0	0	700	0	500	0	110	0	0	0	0
Apres	Nantes	82	78	0	2	0.7	63	0	1	1	0	1	4	2	0	0	0	NA	0	1	1	1	NA	1	0	0	NA	NA	NA	118	71	91	50	1000	0	27	1	0	0	0	175	0	300	0	220	0	0	0	0
Apres	Nantes	83	64	1	2	1.87	96	0	1	1	1	0	0	2	1	1	0	0	0	1	1	1	0	1	1	0	NA	NA	NA	120	70	97	52	1700	0	30	0	0	0	0	125	0	300	0	125	0	0	0	0
Apres	Nantes	84	83	1	3	1.73	73	0	1	0	0	1	7	1	1	1	0	1	0	1	1	1	0	1	1	1	1	70	60	144	85	100	56	2500	1500	30	1	0	0	0	585	1	2750	4	300	0	0	1	1
Apres	Nantes	85	38	1	1	1.85	65	0	1	0	1	0	0	10	0	0	1	0	0	1	1	3	0	1	1	0	NA	NA	NA	178	98	114	74	2000	0	9	0	0	0	0	100	0	400	0	220	0	0	0	0
Apres	Nantes	86	71	0	2	1.58	70	0	1	0	0	0	0	1	1	1	0	1	0	1	1	1	0	1	1	0	NA	NA	NA	136	81	87	55	2000	500	21	1	0	0	0	200	1	800	0	210	0	0	1	0
Apres	Nantes	87	48	1	2	1.8	89	0	1	0	0	0	0	9	1	0	1	0	0	1	1	2	0	1	0	0	NA	NA	NA	150	85	100	58	2000	0	9	0	0	0	0	480	0	400	0	252	0	0	0	0
Apres	Nantes	88	51	1	3	1.85	118	0	1	0	0	0	0	3	0	0	0	0	0	1	1	3	0	1	0	0	NA	NA	NA	110	90	80	60	1250	0	9	1	0	0	0	100	0	100	0	54	0	0	0	0
Apres	Nantes	89	69	1	2	1.73	92	0	1	0	0	1	2	9	0	0	1	0	0	4	1	2	0	1	1	0	NA	NA	NA	150	95	110	70	1250	0	30	0	0	0	0	250	0	250	0	337	0	0	0	0
Apres	Nantes	90	69	0	2	1.53	76	0	1	0	1	1	9	3	1	0	1	1	0	1	1	2	0	1	1	1	1	89	NA	220	130	160	80	2000	0	0	0	0	0	0	900	0	200	0	120	0	0	0	0
Apres	Nantes	91	67	1	2	1.81	105	1	1	0	0	0	0	10	0	0	1	0	0	1	1	2	0	1	1	0	NA	NA	NA	140	83	102	68	1250	500	21	0	0	0	0	200	0	400	0	130	0	0	0	0
Apres	Nantes	92	81	0	3	1.5	64	0	1	1	0	1	7	1	1	NA	0	1	0	1	1	1	0	1	1	1	1	57	54	130	96	87	61	1500	500	9	1	0	0	0	560	0	500	0	126	0	0	0	0
Apres	Nantes	93	64	0	2	1.62	68	0	1	0	0	0	0	1	0	0	0	0	0	1	1	1	0	1	0	0	NA	NA	NA	123	73	83	52	1000	500	39	1	0	0	0	0	0	400	0	132	0	0	0	0
Apres	Nantes	94	46	1	1	1.8	76	0	1	0	0	0	0	10	0	0	1	0	0	1	2	1	0	1	1	0	NA	NA	NA	129	91	96	63	2750	0	6	1	0	0	0	100	0	500	0	446	0	0	0	0
Apres	Nantes	95	65	1	2	1.78	71	0	1	0	0	1	5	9	1	0	1	0	0	1	1	2	0	1	0	1	1	86	NA	145	77	97	57	3000	1000	18	1	0	0	0	960	0	1000	0	438	0	0	0	0
Apres	Nantes	96	60	0	2	1.6	53	0	1	1	0	1	1	10	1	NA	0	NA	0	1	1	1	0	1	1	1	1	77	63	115	92	82	66	2000	250	0	1	0	0	0	1275	0	500	0	120	0	0	0	1
Apres	Nantes	97	68	0	2	1.58	78	0	1	0	0	1	4	1	1	0	0	1	0	1	2	1	0	1	1	1	1	63	63	119	92	78	61	1500	0	6	1	0	0	0	540	0	250	0	90	0	0	0	0
Apres	Nantes	98	42	0	2	1.7	46	0	1	1	1	0	0	3	1	1	0	0	0	1	1	1	0	1	1	0	NA	NA	NA	118	75	77	49	1200	0	21	1	0	0	0	600	0	250	0	100	0	0	0	0
Apres	Nantes	99	44	1	1	1.75	73	0	1	1	1	0	0	2	NA	NA	0	1	1	1	2	1	0	0	0	0	NA	NA	NA	150	81	100	58	2000	0	15	0	0	0	0	420	0	500	0	340	0	0	0	0
Apres	Nantes	100	76	0	1	1.53	53	0	1	0	0	0	0	1	1	0	0	1	0	1	1	1	0	1	0	0	NA	NA	NA	175	80	70	50	1500	0	9	1	0	0	0	0	0	500	0	138	0	0	1	0
Apres	Nantes	101	58	0	2	1.57	67	0	1	1	1	0	0	2	0	0	0	0	0	1	1	1	0	0	0	0	NA	NA	NA	142	100	110	70	1500	0	0	0	0	0	0	200	0	250	0	168	0	0	0	0
Apres	Nantes	102	76	0	2	1.6	67	0	1	0	1	1	1	1	1	0	0	1	0	1	1	1	0	1	1	0	NA	NA	NA	142	75	80	55	2000	250	0	1	0	0	0	380	0	700	0	253	0	0	0	0
Apres	Nantes	103	52	1	2	1.77	67	0	1	0	1	0	0	10	1	0	1	1	NA	1	1	3	1	1	1	1	1	66	58	130	105	93	67	1000	0	12	0	0	0	0	40	0	250	0	90	0	0	0	0
Apres	Nantes	104	71	0	2	1.64	90	1	1	1	0	1	5	2	0	NA	0	0	0	1	1	1	0	1	1	0	NA	NA	NA	135	80	100	58	1000	0	9	1	0	0	0	0	0	0	0	50	0	0	0	0
Apres	Nantes	105	43	0	1	1.71	62	1	1	0	0	1	3	9	0	0	0	0	0	1	1	2	0	1	1	1	1	85	79	123	81	85	53	2000	0	18	0	0	0	0	370	0	50	0	170	0	0	0	0
Apres	Nantes	106	66	0	2	1.61	70	0	1	0	1	0	0	2	0	1	0	0	0	1	2	1	0	1	1	1	1	59	74	127	88	79	55	1500	0	0	1	0	0	0	600	0	150	0	116	0	0	0	0
Apres	Nantes	107	61	1	2	1.73	92	0	1	1	1	0	0	1	1	0	0	1	0	1	1	1	1	1	1	1	1	78	NA	160	75	79	58	1500	0	12	1	0	0	0	120	0	200	0	120	0	0	0	1
Apres	Nantes	108	82	0	3	1.5	53	0	1	1	1	1	9	2	1	1	0	1	0	1	1	1	0	1	1	1	1	53	43	191	103	120	71	1000	0	0	1	0	0	0	440	0	300	0	132	0	0	0	0
Apres	Nantes	109	72	1	2	1.7	77	0	0	1	1	1	1	NA	1	1	0	0	1	1	1	1	0	1	1	1	1	60	NA	110	60	70	46	1500	0	30	1	0	0	0	NA	0	550	0	190	0	0	0	0
Apres	Nantes	110	74	1	2	1.74	59	0	1	1	1	1	1	3	0	0	0	0	0	1	1	1	0	1	1	0	NA	NA	NA	157	98	95	64	1000	0	9	1	0	0	0	145	0	150	0	60	0	0	0	0
Apres	Nantes	111	61	1	2	1.7	76	0	1	1	1	1	5	2	1	1	0	0	0	1	1	1	0	1	1	1	1	79	67	NA	NA	NA	NA	500	0	0	0	0	0	0	NA	0	100	0	95	0	0	0	0
Apres	Nantes	112	77	0	2	1.6	55	0	1	1	0	0	0	2	1	1	0	1	0	1	1	1	0	1	0	0	NA	NA	NA	150	65	120	45	2000	0	9	1	0	0	0	200	0	300	0	206	0	0	0	1
Apres	Foch	48	46	1	2	1.73	100	1	1	1	0	0	0	1	1	1	0	1	0	1	2	1	1	1	NA	0	NA	NA	NA	156	95	111	70	3000	0	15	1	0	0	0	1000	0	500	0	347	0	0	0	0
Apres	Foch	49	46	1	NA	1.74	71	0	0	0	1	0	0	2	1	1	0	1	0	1	1	1	1	1	1	0	NA	NA	NA	222	96	163	69	4250	0	9	1	1	0	0	1600	1	500	0	263	0	0	0	0
Apres	Foch	50	38	0	2	1.60	81	1	1	0	0	0	0	2	0	0	0	1	0	1	2	1	1	1	1	0	NA	NA	NA	177	111	133	76	1500	0	12	0	0	0	0	500	0	150	0	205	0	0	0	0
Apres	Foch	51	47	0	3	1.70	76	1	1	0	0	0	0	3	0	0	1	1	0	1	1	3	1	0	0	0	NA	NA	NA	166	70	103	52	550	0	0	0	NA	0	0	NA	0	50	0	73	0	0	1	0
Apres	Foch	52	71	0	2	1.62	58	0	1	0	0	0	0	1	0	0	0	1	0	1	1	1	0	1	1	0	NA	NA	NA	161	70	116	54	2200	0	24	0	0	0	0	600	1	500	0	296	0	0	0	0
Apres	Foch	53	35	1	2	1.72	69	0	1	1	0	0	0	2	1	1	0	1	0	1	2	1	1	1	1	1	2	86	NA	148	106	110	75	1500	0	0	0	0	0	0	1200	0	300	0	252	0	0	0	0
Apres	Foch	54	48	0	2	1.69	74	0	1	1	1	0	0	3	0	0	0	0	0	1	2	1	1	1	1	1	2	70	NA	121	65	102	51	800	0	9	0	0	0	0	800	1	150	0	177	0	0	0	0
Apres	Foch	55	37	0	2	1.60	79	0	1	0	1	0	0	1	1	1	0	1	0	1	2	3	1	1	1	0	NA	NA	NA	109	58	80	40	5300	1000	0	1	0	0	0	400	NA	5100	8	520	0	0	0	0
Apres	Foch	56	58	0	2	1.56	50	0	1	0	0	0	0	3	0	0	1	1	0	1	2	1	1	1	1	0	NA	NA	NA	160	74	116	60	2000	0	9	0	0	0	0	100	0	100	0	129	0	0	0	0
Apres	Foch	57	67	0	3	1.68	57	0	1	0	0	0	0	3	1	1	0	1	0	1	2	1	1	1	1	0	NA	NA	NA	160	80	130	65	1000	0	27	0	0	0	0	NA	0	NA	0	136	0	0	0	0
Apres	Foch	58	66	1	2	1.80	105	0	1	1	0	0	0	2	0	1	0	NA	0	1	1	1	1	1	1	0	NA	NA	NA	148	93	118	73	500	0	9	0	0	0	0	NA	0	400	0	103	0	0	0	0
Apres	Foch	59	53	0	2	1.71	94	0	1	1	0	0	0	1	0	0	0	0	0	1	2	1	NA	1	1	0	NA	NA	NA	154	87	118	66	1000	0	12	0	1	0	0	250	NA	150	0	175	0	0	0	0
Apres	Foch	60	86	0	3	1.54	60	0	1	0	0	1	6	1	1	0	0	1	0	1	2	1	1	1	1	0	NA	NA	NA	159	71	100	52	2250	0	30	1	1	0	0	420	1	200	0	251	0	0	0	0
Apres	Foch	61	64	1	3	1.75	70	0	1	0	0	1	7	3	1	1	1	0	0	1	2	3	1	0	0	0	NA	NA	NA	178	84	125	63	1250	0	24	0	0	0	0	NA	0	100	0	100	0	0	0	0
Apres	Foch	62	50	0	3	1.64	84	1	1	0	0	0	0	3	1	0	1	1	0	1	2	2	1	1	1	0	NA	NA	NA	154	88	120	67	2253	0	0	0	0	0	0	300	0	100	0	194	0	0	0	0
Apres	Foch	63	55	0	3	1.50	82	1	1	0	1	1	3	2	0	1	1	1	0	1	2	3	1	1	1	0	NA	NA	NA	136	79	111	58	1250	0	27	0	0	0	0	500	1	200	0	NA	0	0	0	0
Apres	Foch	64	80	0	2	1.63	85	1	1	0	0	1	5	1	0	1	0	1	0	1	2	1	1	1	1	0	NA	NA	NA	187	100	148	75	2609	0	30	0	0	0	0	500	0	400	0	281	0	0	0	0
Apres	Foch	65	67	1	3	1.83	129	0	1	1	0	1	2	2	1	0	0	0	0	1	2	1	1	1	1	0	NA	NA	NA	171	80	125	59	1000	0	30	0	1	0	0	250	0	100	0	178	0	0	0	0
Apres	Foch	66	54	0	3	1.63	66	0	1	1	0	0	0	1	1	NA	0	1	0	1	2	1	1	1	1	0	NA	NA	NA	178	76	137	58	2000	0	21	0	0	0	0	600	NA	500	0	332	0	0	1	0
Apres	Foch	67	51	0	2	1.63	66	0	1	0	0	0	0	3	1	0	0	0	0	1	1	1	1	1	1	0	NA	NA	NA	160	81	95	56	1000	0	6	0	0	0	0	NA	0	250	0	189	0	0	0	0
Apres	Foch	68	53	1	2	1.78	74	1	1	0	0	0	0	1	1	0	0	1	0	1	2	3	1	1	1	0	NA	NA	NA	160	81	95	56	6200	0	0	1	0	0	0	300	1	1500	2	510	0	0	0	0
Apres	Foch	69	54	0	2	1.65	100	0	1	0	1	0	0	1	1	1	0	1	0	1	1	1	1	1	1	0	NA	NA	NA	182	86	175	65	2000	0	9	0	0	0	0	600	1	400	0	215	0	0	0	0
Apres	Foch	70	57	0	3	1.66	60	0	1	1	1	0	0	3	1	1	0	1	0	1	2	1	1	1	1	0	NA	NA	NA	174	88	123	63	2000	0	18	0	1	0	0	450	1	50	0	131	0	0	0	0
Apres	Foch	71	69	1	2	1.67	78	0	1	0	0	1	8	3	0	NA	0	NA	0	1	1	1	1	0	0	0	NA	NA	NA	NA	NA	NA	NA	1500	0	9	0	0	0	0	150	1	150	0	193	0	0	0	0
Apres	Foch	72	70	1	2	1.68	64	1	1	1	0	0	0	1	0	0	0	1	0	1	2	1	1	1	1	0	NA	NA	NA	158	85	116	61	750	0	0	1	0	0	0	150	0	200	0	240	0	0	1	0
Apres	Foch	73	64	1	2	1.82	90	0	1	0	0	0	0	3	0	0	0	NA	0	1	2	4	1	1	1	0	NA	NA	NA	150	64	108	58	NA	0	27	0	0	0	0	1250	1	100	0	129	0	0	0	0
Apres	Foch	74	55	1	2	1.82	83	0	1	0	0	0	0	1	1	0	1	1	0	1	2	1	1	1	1	0	NA	NA	NA	134	55	104	44	750	0	12	1	0	0	0	1200	1	150	0	299	0	0	0	0
Apres	Foch	75	55	0	2	1.62	66	0	1	0	0	0	0	1	1	1	0	1	0	1	1	1	0	1	1	0	NA	NA	NA	172	81	131	65	2250	0	0	0	0	0	0	2700	1	250	0	276	0	0	1	0
Apres	Foch	76	70	0	2	NA	NA	0	1	1	0	1	1	1	1	0	0	1	0	1	2	1	1	NA	NA	0	NA	NA	NA	136	44	100	44	1900	0	0	1	0	0	0	NA	0	300	0	209	0	0	1	0
Apres	Foch	77	54	0	3	1.67	103	NA	NA	0	0	1	3	3	0	1	0	1	0	1	1	1	1	1	1	0	NA	NA	NA	189	89	154	62	1500	0	0	0	0	0	0	0	1	200	0	168	0	0	0	0
Apres	Foch	78	73	1	3	1.76	104	0	1	0	1	1	9	3	1	0	0	0	0	1	2	1	1	1	1	0	NA	NA	NA	157	94	104	60	1250	0	0	1	0	0	0	800	1	200	0	160	0	0	0	0
Apres	Foch	79	41	0	1	1.72	62	0	1	0	1	0	0	1	1	1	0	0	0	1	2	1	1	1	1	0	NA	NA	NA	151	83	117	57	1750	0	0	0	0	0	0	NA	0	200	0	360	0	0	1	1
Apres	Foch	80	49	0	2	1.63	87	0	1	1	0	0	0	10	0	0	0	0	0	1	2	1	0	1	1	0	NA	NA	NA	204	91	153	68	1000	0	9	0	0	0	0	NA	0	100	0	192	0	0	0	0
Apres	Foch	81	69	0	2	1.54	61	0	1	0	1	0	0	3	0	1	0	NA	0	1	2	1	1	1	1	0	NA	NA	NA	132	67	104	53	750	0	15	0	0	0	0	100	0	0	0	113	0	0	1	0
Apres	Foch	82	64	1	3	1.77	76	NA	1	1	1	1	1	3	0	0	0	1	0	1	2	1	1	1	1	0	NA	NA	NA	156	75	106	55	1750	0	27	0	0	0	0	NA	0	50	0	191	0	0	0	0
Apres	Foch	83	70	0	2	1.67	53	0	1	0	NA	0	0	1	0	0	0	1	0	1	2	1	1	1	1	0	NA	NA	NA	168	67	126	47	1500	0	30	1	0	0	0	500	1	200	0	249	0	0	0	0
Apres	Foch	84	77	1	2	1.78	93	0	1	1	NA	0	0	1	1	0	0	1	0	1	2	1	1	1	1	0	NA	NA	NA	171	76	126	59	500	750	21	0	0	0	0	200	1	1000	0	417	0	0	0	0
Apres	Foch	85	79	0	3	1.53	53	0	1	1	0	1	1	1	1	1	0	1	0	1	2	1	1	1	1	0	NA	NA	NA	159	78	109	58	2200	0	12	1	0	0	0	700	1	500	0	400	0	0	1	0
Apres	Foch	86	72	1	3	1.75	80	0	1	0	0	1	5	3	1	0	0	1	0	1	2	1	NA	1	1	0	NA	NA	NA	151	72	108	58	3600	0	0	1	0	0	0	1000	1	100	0	297	0	0	1	0
Apres	Foch	87	83	0	3	1.68	85	0	1	1	0	1	1	1	1	1	0	1	0	1	2	1	1	1	1	0	NA	NA	NA	147	82	100	60	2500	0	30	0	0	0	0	200	1	600	0	309	0	0	1	0
Apres	Foch	88	42	0	2	1.73	119	0	1	0	0	0	0	1	1	1	0	1	0	1	1	1	0	1	1	0	NA	NA	NA	144	103	106	73	2750	0	0	0	0	0	0	500	1	200	0	363	0	0	0	0
Apres	Foch	89	59	1	2	1.68	52	0	1	0	0	0	0	3	0	1	1	1	0	1	1	3	1	1	1	0	NA	NA	NA	146	53	105	38	1000	0	27	0	0	0	0	NA	0	20	0	152	0	0	0	0
Apres	Foch	90	73	0	2	1.59	64	0	1	1	1	1	6	3	0	0	1	1	0	1	2	2	1	1	1	0	NA	NA	NA	187	38	129	38	1250	0	0	1	0	0	0	500	0	0	0	136	0	0	0	0
Apres	Foch	91	59	0	2	1.70	99	0	1	0	0	1	9	1	1	0	1	1	0	1	2	3	1	1	1	0	NA	NA	NA	176	74	127	54	6500	500	0	1	0	0	0	700	0	3000	2	413	0	0	1	0
Apres	Foch	92	72	1	3	1.73	65	0	1	0	0	0	0	1	1	1	0	1	0	1	2	1	1	1	1	0	NA	NA	NA	191	90	128	70	500	0	0	1	0	0	0	100	0	100	0	364	0	0	0	0
Apres	Foch	93	74	1	3	1.87	108	0	1	0	0	1	9	2	1	0	0	1	0	1	2	1	1	1	1	0	NA	NA	NA	175	69	124	56	1750	0	30	1	0	0	0	200	1	250	0	176	0	0	0	0
Apres	Foch	94	47	0	2	1.55	50	1	1	1	0	0	0	2	0	0	0	1	0	1	2	3	1	1	1	0	NA	NA	NA	127	81	95	62	1500	0	18	0	0	0	0	NA	0	0	0	164	0	0	0	0
Apres	Rennes	53	49	1	3	1.71	120	0	1	1	0	0	0	2	1	0	0	0	0	2	2	1	0	0	0	1	2	103	110	144	83	101	62	1200	0	0	0	0	0	0	1000	1	400	0	150	0	0	0	1
Apres	Rennes	54	40	1	2	1.76	65	1	1	1	1	0	2	2	0	0	0	0	0	2	2	1	0	0	0	1	2	92	91	125	80	91	56	500	0	9	0	0	0	0	100	0	0	0	90	0	0	0	0
Apres	Rennes	55	63	1	2	1.79	75	1	1	1	1	0	0	2	1	0	0	0	0	2	2	1	0	0	0	1	2	71	91	117	64	86	49	750	0	12	0	0	0	0	200	0	200	0	110	0	0	0	0
Apres	Rennes	56	72	1	3	1.78	90	1	1	0	0	1	10	1	0	0	0	1	0	2	2	1	0	0	0	1	2	85	94	147	85	101	62	1000	0	6	1	0	0	0	250	1	300	0	120	0	0	0	0
Apres	Rennes	57	51	0	2	1.60	70	0	1	1	NA	0	0	1	1	0	0	1	0	2	2	1	0	0	0	1	2	100	110	136	69	92	56	1500	0	30	1	0	0	0	50	0	300	0	91	0	0	0	0
Apres	Rennes	58	70	1	2	1.65	95	1	1	1	0	0	0	1	1	0	0	1	0	2	2	1	0	0	0	1	2	98	75	129	82	85	58	2000	0	9	1	0	0	0	NA	0	1000	0	122	0	0	0	0
Apres	Rennes	59	39	0	2	1.76	84	0	1	1	0	0	0	1	1	0	0	1	0	2	2	1	0	0	1	1	2	85	90	120	79	100	60	1000	0	0	0	0	0	0	800	1	500	0	200	0	0	0	0
Apres	Rennes	60	59	0	2	1.67	108	1	1	0	0	0	0	1	1	0	0	1	0	2	2	1	0	0	1	1	2	97	81	120	75	83	59	4000	0	18	0	0	0	0	400	0	1000	1	210	0	0	0	0
Apres	Rennes	61	73	1	3	1.72	71	0	1	0	1	0	0	3	0	1	0	0	0	2	2	1	0	0	0	1	2	NA	NA	131	43	82	52	1750	0	18	1	0	0	0	0	0	200	0	120	0	0	0	0
Apres	Rennes	62	49	0	2	1.60	60	1	1	0	1	0	0	3	0	0	1	1	0	2	2	3	0	0	1	1	2	70	58	110	56	70	52	1500	0	9	1	0	0	0	NA	1	200	0	150	0	0	0	0
Apres	Rennes	63	65	1	1	1.72	66	0	1	0	1	1	1	2	1	0	0	0	0	2	2	1	0	0	0	1	2	49	84	140	52	100	50	1000	0	30	1	0	0	0	800	0	200	0	90	0	0	0	0
Apres	Rennes	64	64	1	3	1.70	66	0	1	0	1	0	6	2	1	1	0	0	0	2	2	1	0	0	1	1	2	94	75	110	60	76	52	1250	0	9	1	0	0	0	350	NA	200	0	120	0	0	0	0
Apres	Rennes	65	35	0	3	1.70	52	0	1	1	0	0	0	2	0	0	0	1	0	2	2	1	0	0	0	1	2	93	78	105	81	76	63	750	0	0	0	0	0	0	50	0	50	0	115	0	0	0	0
Apres	Rennes	66	73	0	2	1.51	60	0	0	1	0	0	0	1	1	1	0	1	0	2	2	1	0	0	0	1	2	63	NA	137	70	85	50	3000	0	24	1	0	0	0	700	1	100	0	236	0	0	0	0
Avant	Foch	1	53	0	2	1.72	65	0	1	0	0	0	0	10	1	0	1	1	0	1	2	1	1	1	0	0	NA	NA	NA	140	82	107	60	3500	0	30	0	0	0	0	800	0	300	0	233	0	0	0	0
Avant	Foch	2	71	0	2	1.6	48	0	1	1	0	0	0	1	1	1	0	1	0	1	2	1	1	1	0	0	NA	NA	NA	173	91	116	71	1500	500	12	0	0	0	0	200	1	300	0	226	0	0	0	0
Avant	Foch	3	63	1	2	1.7	75	1	1	1	1	1	1	2	0	0	0	0	0	1	1	1	1	1	0	0	NA	NA	NA	157	89	108	69	2500	0	30	0	0	0	0	0	1	0	0	175	0	0	0	0
Avant	Foch	4	81	1	2	1.6	56	0	1	0	1	1	3	3	0	1	0	1	0	1	2	1	1	1	1	0	NA	NA	NA	177	86	120	64	2000	0	30	0	0	0	0	NA	1	0	0	135	0	0	0	0
Avant	Foch	5	66	0	2	1.71	93	0	1	0	0	1	1	1	1	0	1	1	0	1	1	1	1	1	1	0	NA	NA	NA	164	75	118	55	1500	0	21	0	0	0	0	NA	1	300	0	126	0	0	0	0
Avant	Foch	6	54	0	2	1.71	68	1	1	0	1	0	0	3	1	0	1	1	0	1	2	3	1	1	0	0	NA	NA	NA	167	72	125	54	2600	0	30	0	0	0	0	200	1	300	2	226	0	0	1	0
Avant	Foch	7	77	1	3	1.75	89	0	1	0	0	1	11	3	0	0	0	1	0	1	2	1	0	1	0	0	NA	NA	NA	159	78	123	61	1500	0	30	0	1	0	0	900	0	50	0	116	0	0	1	0
Avant	Foch	8	63	0	3	1.6	88	1	1	0	0	1	9	1	1	1	0	1	0	1	2	1	0	1	0	0	NA	NA	NA	164	79	132	59	1500	0	0	0	1	0	0	100	1	700	0	180	0	0	0	0
Avant	Foch	9	72	0	3	1.58	40	0	1	0	0	0	0	3	0	0	0	0	0	1	1	1	0	1	0	0	NA	NA	NA	139	69	106	53	750	0	27	1	0	0	0	100	0	20	0	77	0	0	0	0
Avant	Foch	10	46	0	2	1.7	72	0	1	0	0	1	9	1	1	0	1	1	0	1	2	1	1	0	0	0	NA	NA	NA	155	97	118	69	1850	0	0	0	0	0	0	1	1	400	0	347	0	0	0	0
Avant	Foch	11	60	1	2	1.67	69	1	1	0	0	1	1	3	1	1	0	1	0	1	2	1	1	1	0	0	NA	NA	NA	199	79	144	60	1500	0	30	0	0	0	0	100	0	200	0	184	0	0	0	0
Avant	Foch	12	49	1	1	1.79	69	0	1	1	1	0	0	2	1	1	0	1	0	1	2	1	1	1	0	0	NA	NA	NA	176	89	144	64	1300	0	9	0	0	0	0	900	1	300	0	NA	0	0	0	0
Avant	Foch	13	70	1	3	1.82	97	0	1	0	0	1	6	2	1	0	0	0	0	1	2	1	1	1	1	0	NA	NA	NA	136	88	102	66	850	0	0	0	0	0	0	75	0	400	0	127	0	0	0	0
Avant	Foch	14	41	0	2	1.67	100	0	1	1	0	1	3	1	1	0	0	0	0	1	1	1	1	1	0	0	NA	NA	NA	233	112	189	89	2500	0	0	0	0	0	0	2000	1	250	0	212	0	0	0	0
Avant	Foch	15	71	0	3	1.66	104	0	1	1	1	0	0	3	1	1	0	1	0	1	1	1	0	1	0	0	NA	NA	NA	208	91	158	65	1500	0	6	0	0	0	0	810	1	350	0	353	0	0	0	0
Avant	Foch	16	69	1	3	1.86	118	0	1	0	0	0	0	3	0	1	0	0	0	4	2	1	1	1	0	0	NA	NA	NA	162	80	115	61	1500	0	27	0	0	0	0	NA	0	300	0	88	0	0	0	0
Avant	Foch	17	70	0	3	1.60	74	0	0	1	1	1	2	1	1	1	0	1	0	1	2	1	1	1	1	0	NA	NA	NA	183	79	119	58	2000	0	3	0	0	0	0	800	1	350	0	170	0	0	0	0
Avant	Foch	18	59	1	2	1.75	78	1	1	0	1	0	0	3	1	1	0	1	0	1	2	1	1	1	1	0	NA	NA	NA	157	94	113	71	2000	0	18	0	0	0	0	2386	1	300	0	177	0	0	0	0
Avant	Foch	19	59	1	2	1.86	81	0	1	1	0	0	0	2	1	0	0	1	0	1	2	1	1	1	0	0	NA	NA	NA	200	93	132	48	1000	0	0	0	0	0	0	500	0	200	0	199	0	0	0	0
Avant	Foch	20	54	1	3	1.77	98	0	1	1	1	0	0	3	1	0	1	1	0	1	2	3	1	1	1	0	NA	NA	NA	188	66	90	29	3000	0	9	1	0	0	0	400	1	700	0	220	0	0	0	0
Avant	Foch	21	70	1	2	1.75	70	0	1	1	1	1	1	2	1	1	0	1	0	1	2	1	1	1	0	0	NA	NA	NA	161	91	128	82	1500	0	0	0	0	0	0	100	1	500	0	204	0	0	1	0
Avant	Foch	22	35	0	3	1.65	56	0	1	1	0	0	0	2	1	0	0	0	1	1	2	2	1	0	0	1	2	NA	NA	119	79	101	57	1000	0	24	0	0	0	0	NA	0	150	0	229	0	0	0	0
Avant	Foch	23	61	0	2	1.53	47	0	1	0	1	0	0	3	0	1	0	1	0	1	2	1	1	1	0	0	NA	NA	NA	141	68	130	51	1000	0	9	1	0	0	0	NA	1	NA	0	80	0	0	0	0
Avant	Foch	24	59	1	2	1.65	65	0	1	1	1	0	0	2	0	0	0	1	1	1	1	1	0	0	0	0	NA	NA	NA	161	99	125	74	300	0	0	0	0	0	0	NA	0	50	0	115	0	0	0	0
Avant	Foch	25	70	0	2	1.61	54	1	1	0	0	NA	0	1	0	0	0	1	0	1	1	1	1	1	0	0	NA	NA	NA	147	75	111	59	500	0	6	0	0	0	0	100	1	100	0	92	0	0	0	0
Avant	Foch	27	54	1	3	1.83	64	0	1	1	0	0	0	3	0	0	0	1	0	1	2	1	1	1	1	0	NA	NA	NA	220	91	164	80	1500	0	0	0	0	0	0	50	1	200	0	120	0	0	0	0
Avant	Foch	28	56	0	2	1.56	63	0	1	0	1	0	0	3	1	1	0	1	0	1	2	1	1	1	1	0	NA	NA	NA	192	82	140	70	2000	0	15	0	0	0	0	800	1	100	0	189	0	0	0	0
Avant	Foch	29	46	0	1	1.75	88	0	1	0	0	0	0	1	0	0	1	1	0	1	2	2	1	1	1	0	NA	NA	NA	148	94	128	71	1500	0	6	0	0	0	0	300	1	200	0	541	0	0	0	0
Avant	Foch	30	41	0	3	1.69	66	0	1	1	1	0	0	3	1	1	0	1	0	1	2	1	1	1	1	0	NA	NA	NA	167	81	178	79	2000	0	18	0	0	0	0	500	1	100	0	158	0	0	0	0
Avant	Foch	31	44	0	2	1.55	51	0	1	0	1	0	0	1	1	1	0	1	0	1	2	1	1	1	1	0	NA	NA	NA	162	74	112	50	3000	0	12	0	0	0	0	1100	1	300	0	371	0	0	0	0
Avant	Foch	32	34	1	2	1.70	70	0	1	0	0	0	0	10	0	0	1	1	0	1	1	3	1	1	1	0	NA	NA	NA	221	81	135	65	2000	0	9	0	0	0	0	50	0	200	0	361	0	0	0	0
Avant	Foch	33	34	0	2	1.70	66	0	1	0	0	0	0	1	1	0	1	1	0	2	1	3	1	1	0	0	NA	NA	NA	107	76	82	58	2500	0	0	0	0	0	0	50	0	350	0	219	0	0	0	0
Avant	Foch	34	86	0	3	1.60	70	0	1	0	0	1	5	1	1	0	0	1	0	2	1	1	1	1	0	0	NA	NA	NA	194	64	140	56	3149	0	18	0	1	0	0	600	0	200	0	194	0	0	0	0
Avant	Foch	35	58	0	3	1.65	80	0	1	0	0	0	0	3	1	0	1	0	0	1	2	3	1	0	0	0	NA	NA	NA	191	76	134	51	1000	0	21	0	0	0	0	NA	0	300	0	137	0	0	0	0
Avant	Foch	36	48	1	3	1.70	63	0	1	0	1	0	0	3	1	1	0	1	0	1	2	1	1	1	1	0	NA	NA	NA	174	71	122	57	2000	1000	6	0	0	0	0	300	1	1000	0	206	0	0	0	0
Avant	Foch	37	50	0	2	1.55	71	0	1	0	0	1	2	1	0	0	0	1	0	1	2	2	1	1	1	0	NA	NA	NA	186	79	124	56	3000	0	12	0	0	0	0	NA	0	250	0	225	0	0	0	0
Avant	Foch	38	78	1	3	1.70	73	0	1	1	0	1	6	2	0	0	0	1	0	1	2	1	1	1	NA	0	NA	NA	NA	182	87	146	62	1500	0	0	1	1	0	0	1600	0	0	0	105	0	0	0	0
Avant	Foch	39	62	1	2	1.70	94	0	1	1	1	0	0	1	1	0	0	1	0	1	1	1	1	0	0	0	NA	NA	NA	184	60	139	42	3000	500	27	0	0	0	0	500	0	600	0	284	0	NA	0	1
Avant	Foch	40	46	0	2	1.73	70	0	1	NA	NA	0	0	2	1	1	0	1	0	1	2	1	1	1	1	0	NA	NA	NA	178	124	126	82	3500	0	0	0	0	0	0	1020	1	700	0	579	1	0	0	0
Avant	Foch	41	60	0	3	1.58	58	1	1	1	0	0	0	1	0	0	0	1	0	1	2	1	1	1	NA	0	NA	NA	NA	157	70	95	49	1100	0	0	1	0	0	0	NA	0	100	0	109	0	0	0	0
Avant	Foch	42	63	0	3	1.69	69	0	1	1	1	0	0	3	0	0	0	0	0	4	1	1	0	1	0	0	NA	NA	NA	185	98	140	71	1500	0	21	0	0	0	0	100	0	50	0	102	0	0	0	0
Avant	Foch	43	80	0	3	1.63	56	0	1	1	1	0	0	1	1	1	0	1	0	2	1	1	0	1	1	0	NA	NA	NA	154	62	107	48	1200	1000	18	0	0	0	0	150	0	700	0	219	0	0	0	0
Avant	Foch	44	56	0	3	1.57	60	0	1	1	0	0	2	2	0	0	0	1	0	1	1	1	1	0	0	0	NA	NA	NA	166	95	106	70	NA	0	6	0	0	0	0	50	1	NA	0	145	0	0	0	0
Avant	Foch	45	56	0	2	1.70	54	0	1	0	0	0	0	1	1	1	0	1	0	1	2	1	1	1	1	0	NA	NA	NA	164	88	114	64	3000	0	0	1	0	0	0	200	1	300	0	425	0	0	0	0
Avant	Foch	46	56	0	2	1.65	80	0	1	0	0	0	0	1	1	1	0	1	0	1	2	1	1	1	NA	0	NA	NA	NA	178	58	109	40	2260	0	9	0	0	0	0	50	0	200	0	215	0	0	0	0
Avant	Foch	47	73	1	3	1.80	80	0	1	0	0	1	4	2	0	1	1	1	0	1	2	3	1	1	NA	0	NA	NA	NA	162	67	113	53	1500	0	0	1	1	0	0	400	NA	500	0	163	0	0	0	0
[truncated: 17 more columns]
